# Supplementary material for: Methicillin- and Vancomycin-Resistant Staphylococcus aureus From Humans and Ready-To-Eat Meat: Characterization of Antimicrobial Resistance and Biofilm Formation Ability
Source: Front Microbiol. 2022 Feb 8;12:735494. doi: 10.3389/fmicb.2021.735494 (PMC8861318; doi:10.3389/fmicb.2021.735494)
Supplement: Supplementary file 2 [file Table_2.xlsx]

## Sheet: ورقة1
Supplementary Table 2. Various characteristics of the study MRSA isolates (n = 60)
Isolate No.	Source	MAR index	Antibiotic resistance phenotype													Antibiotic resistance genes			Biofilm formation ability					Biofilm genes
			P	ME	SAM	CXM	FEP	F	CIP	SXT	CN	DA	E	VA	VA MIC (µg/ml)	MecA	VanA	VanB	Biofilm formation	Strong	moderate	weak	Non-film producer	icaA	icaB	icaC	icaD	bap
1	Pus	0.58	R	R	R	R	R	R	I	R	I	I	I	I	4	1	0	0	Weak	0	0	1	0	0	0	0	1	0
2	Hand swab	0.67	R	R	R	I	R	R	R	S	R	I	I	R	16	1	1	0	Moderate	0	1	0	0	0	1	1	0	0
3	Pus	0.58	R	R	R	R	I	I	R	R	I	I	I	R	64	1	1	0	Moderate	0	1	0	0	1	1	1	1	0
4	Pus	0.33	R	R	I	I	R	I	R	S	S	I	I	I	4	1	0	0	Weak	0	0	1	0	0	0	0	0	0
5	Hand swab	0.42	S	R	S	I	R	R	R	R	I	I	I	S	0.5	1	0	0	Moderate	0	1	0	0	1	0	0	1	0
6	Pus	0.5	R	R	R	R	R	I	R	S	S	S	I	S	0.5	1	0	0	Weak	0	0	1	0	1	0	1	0	0
7	Sputum	0.58	R	R	R	R	R	R	I	S	S	S	I	R	16	1	1	0	Weak	0	0	1	0	1	0	0	1	0
8	Pus	0.33	R	R	R	I	R	S	I	S	S	S	S	S	1	1	0	0	No-biofilm	0	0	0	1
9	Pus	0.58	R	R	R	R	R	I	R	S	S	I	I	R	32	1	1	0	Strong	1	0	0	0	1	1	1	1	0
10	Sputum	0.83	R	R	R	R	R	R	R	I	R	I	R	R	512	1	1	1	Moderate	0	1	0	0	1	1	1	1	0
11	Hand swab	0.33	R	R	S	I	R	S	S	S	S	R	I	S	0.5	1	0	0	Strong	1	0	0	0	1	0	0	1	0
12	Sputum	0.67	R	R	R	R	R	R	I	I	R	I	I	R	256	1	1	1	Strong	1	0	0	0	1	1	1	1	0
13	Pus	0.33	R	R	I	I	R	I	R	S	S	I	I	I	4	1	0	0	Moderate	0	1	0	0	1	0	0	1	0
14	Pus	0.58	R	R	S	I	R	R	R	S	R	I	I	R	32	1	1	0	Moderate	0	1	0	0	1	0	1	1	0
15	Pus	0.5	R	R	R	I	R	R	R	S	I	I	I	I	1	1	0	0	Strong	1	0	0	0	1	0	0	1	0
16	Sputum	0.75	R	R	R	R	R	R	S	S	R	R	I	R	32	1	1	0	Strong	1	0	0	0	1	1	1	1	0
17	Hand swab	0.5	R	R	I	I	R	R	S	S	I	I	R	R	256	1	1	1	Strong	1	0	0	0	1	0	0	1	0
18	Hand swab	0.83	R	R	R	I	R	R	R	I	R	R	R	R	128	1	1	1	Moderate	0	1	0	0	1	1	1	1	0
19	Sputum	0.83	R	R	R	R	R	R	R	S	R	R	I	R	64	1	1	0	Moderate	0	1	0	0	1	0	0	1	0
20	Pus	0.58	I	R	S	I	R	R	R	R	I	R	I	R	16	1	1	0	Moderate	0	1	0	0	1	0	0	1	0
21	Pus	0.83	R	R	R	R	R	R	I	R	R	I	R	R	16	1	1	1	Strong	1	0	0	0	1	1	1	1	0
22	Pus	0.5	R	R	R	R	R	I	S	S	R	I	I	S	1	1	0	0	Moderate	0	1	0	0	1	1	1	1	0
23	Pus	0.33	R	R	I	I	R	I	I	I	I	I	S	S	4	1	0	0	Moderate	0	1	0	0	1	0	0	1	0
24	Shawarma	0.83	R	R	R	R	R	I	R	I	R	R	R	R	16	1	1	0	Weak	0	0	1	0	1	0	0	1	0
25	Shawarma	0.5	I	R	S	I	R	R	I	R	R	I	I	R	16	1	1	0	Weak	0	0	1	0	0	0	0	1	0
26	Shawarma	0.5	S	R	S	I	R	S	R	R	R	I	R	S	0.25	1	0	0	Moderate	0	1	0	0	1	1	1	1	0
27	Burger	0.58	R	R	R	S	R	S	R	S	R	S	R	I	4	1	0	0	No-biofilm	0	0	0	1
28	Burger	0.75	R	R	R	R	R	I	R	R	I	R	I	R	16	1	1	0	Moderate	0	1	0	0	1	1	1	1	0
29	Burger	0.92	R	R	R	R	R	R	R	I	R	R	R	R	64	1	0	1	Strong	1	0	0	0	1	1	1	1	0
30	Burger	0.67	R	R	R	R	R	I	S	I	R	R	R	S	0.5	1	0	0	Moderate	0	1	0	0	0	1	1	0	0
31	Shawarma	0.33	R	R	R	R	I	I	S	S	S	I	I	S	0.25	1	0	0	No-biofilm	0	0	0	1
32	Shawarma	0.67	R	R	R	R	R	R	S	S	R	I	R	S	0.25	1	0	0	Moderate	0	1	0	0	1	0	0	1	0
33	Shawarma	0.58	R	R	R	R	R	S	R	S	R	I	I	S	0.5	1	0	0	Moderate	0	1	0	0	0	1	1	1	0
34	Shawarma	0.5	R	R	R	R	R	S	R	S	S	S	I	S	0.25	1	0	0	Moderate	0	1	0	0	0	0	0	1	0
35	Shawarma	0.5	R	R	R	S	R	S	R	S	S	S	R	S	0.5	1	0	0	No-biofilm	0	0	0	1
36	Burger	0.58	R	R	R	R	R	R	R	S	S	S	S	S	0.25	1	0	0	Moderate	0	1	0	0	1	0	0	1	0
37	Burger	0.5	R	R	R	I	R	R	I	R	I	I	I	S	1	1	0	0	Moderate	0	1	0	0	1	0	0	1	0
38	Burger	0.42	R	R	R	R	R	S	I	I	S	S	I	S	0.5	1	0	0	No-biofilm	0	0	0	1
39	Hand swab	0.5	R	R	R	R	R	I	S	S	R	S	I	S	0.5	1	0	0	Moderate	0	1	0	0	0	1	1	0	0
40	Pus	0.33	R	R	I	I	R	I	I	I	S	R	I	S	0.5	1	0	0	Weak	0	0	1	0	0	1	0	0	0
41	Pus	0.42	R	R	S	I	R	S	I	I	R	I	R	S	1	1	0	0	Weak	0	0	1	0	1	0	0	0	0
42	Pus	0.5	R	R	R	I	R	I	R	S	R	I	I	S	1	1	0	0	Strong	1	0	0	0	1	0	0	1	0
43	Hand swab	0.42	S	R	S	S	R	R	R	R	S	I	S	S	0.25	1	0	0	No-biofilm	0	0	0	1
44	Pus	0.67	R	R	S	R	R	I	R	R	R	S	R	S	0.5	1	0	0	Moderate	0	1	0	0	1	1	1	1	0
45	Pus	0.25	R	R	I	I	R	I	S	S	S	I	S	S	0.5	1	0	0	Weak	0	0	1	0	0	0	0	0	0
46	Pus	0.42	S	R	S	S	R	R	R	S	R	I	I	I	0.25	1	0	0	Moderate	0	1	0	0	0	0	0	0	0
47	Pus	0.67	R	R	R	R	R	R	I	R	R	I	I	I	8	1	0	0	Strong	1	0	0	0	1	1	1	1	0
48	Pus	0.58	R	R	R	R	R	R	I	R	I	I	I	I	4	1	0	0	Moderate	0	1	0	0	1	1	1	0	0
49	Pus	0.33	R	R	S	I	R	S	R	S	I	I	S	S	1	1	0	0	No-biofilm	0	0	0	1
50	Pus	0.5	R	R	R	I	R	R	R	S	S	I	S	S	0.5	1	0	0	Weak	0	0	1	0	1	0	0	0	0
51	Sputum	0.58	R	R	R	R	R	R	I	I	R	S	I	I	8	1	0	0	Moderate	0	1	0	0	1	1	1	1	0
52	Hand swab	0.33	S	R	S	R	R	S	S	S	S	R	I	S	1	1	0	0	No-biofilm	0	0	0	1
53	Sputum	0.5	R	R	R	I	R	R	R	I	S	S	I	S	1	1	0	0	Moderate	0	1	0	0	1	1	1	1	0
54	Sputum	0.67	R	R	R	R	R	R	R	I	S	S	R	S	1	1	0	0	Strong	1	0	0	0	1	1	1	1	0
55	Sputum	0.58	R	R	R	R	R	I	I	S	S	R	R	S	1	1	0	0	Weak	0	0	1	0	1	0	1	0	0
56	Sputum	0.67	R	R	R	R	R	R	R	I	R	I	I	I	8	1	0	0	Strong	1	0	0	0	1	1	1	1	0
57	Hand swab	0.67	R	R	I	R	R	R	I	S	R	R	R	S	0.25	1	0	0	Moderate	0	1	0	0	1	0	0	1	0
58	Hand swab	0.5	R	R	R	I	R	R	R	I	S	S	I	S	0.5	1	0	0	Moderate	0	1	0	0	0	0	0	0	0
59	Hand swab	0.58	R	R	I	R	R	R	I	R	S	I	R	S	0.5	1	0	0	No-biofilm	0	0	0	1
60	Hand swab	0.33	R	R	S	I	R	S	R	S	S	I	I	S	0.25	1	0	0	No-biofilm	0	0	0	1
