# Supplementary material for: Methicillin- and Vancomycin-Resistant Staphylococcus aureus From Humans and Ready-To-Eat Meat: Characterization of Antimicrobial Resistance and Biofilm Formation Ability
Source: Front Microbiol. 2022 Feb 8;12:735494. doi: 10.3389/fmicb.2021.735494 (PMC8861318; doi:10.3389/fmicb.2021.735494)
Supplement: Supplementary file 4 [file Table_4.xlsx]

## Sheet: 5
Supplementary Table 4 A. Correlation coefficient between pairs of features in human and RTE meat isolates (red color indicates positive correlation and blue color indicates negative correlation
	P	SAM	CXM	F	CIP	SXT	CN	DA	E	VA	VanA	VanB	Strong	Moderate	Weak	No.biofilm
P	1	0.549138	0.690467	0.107199	0.0813928	-0.0208696	0.0637577	-0.156174	0.107199	0.14927	0.199083	0.110432	0.177662	-0.0491861	0.156174	-0.33691
SAM	0.681385	1	0.379161	0.537469	0.0412161	0.0138197	-0.04222	-0.155126	0.0811274	0.245965	0.134367	0.2011	0.203209	-0.0372238	0.155126	-0.385355
CXM	-0.104828	-0.188982	1	-0.084591	-0.0925631	-0.0144098	0.0440225	-0.107833	0.232625	-0.00479375	0.13746	0.0762493	0.12267	-0.0339614	0.107833	-0.232625
F	-0.153846	-0.27735	-0.104828	1	0.192394	0.235864	0.213504	-0.032686	0.230769	0.383611	0.25	0.138675	0.0709865	0.3353	0.032686	-0.615385
CIP	0.327327	0.138675	-0.104828	0.5	1	0.401478	0.0250313	-0.0613139	0.0120247	0.174447	0.00300616	-0.0433555	-0.183887	0.118622	0.0613139	-0.0120247
SXT	0.0800641	0.288675	-0.218218	0.2	0.707107	1	0.218218	-0.0890871	0.104828	0.0653467	-0.00655178	0.236228	-0.0138197	0.192394	-0.133631	-0.104828
CN	0.480384	0	-0.133631	0.188982	0.0714286	-0.133631	1	0.272166	0.213504	0.435572	0.320256	0.288675	0.14777	0.422463	-0.385568	-0.346944
DA	-0.133631	0.472456	0.285714	0.133631	0.104828	0.0714286	0.377964	1	-0.032686	0.266733	0.196116	0.176777	0.155126	-0.134976	-0.0277778	0.032686
E	-0.196116	-0.188982	0.377964	-0.294174	0.104828	0.104828	-0.133631	0.188982	1	0.383611	0.25	0.138675	0.2231	0.202945	-0.130744	-0.423077
VA	-0.196116	-0.27735	0.377964	0.196116	0.218218	0.104828	1	0.188982	-0.423077	1	0.651702	0.361499	0.271251	0.154011	-0.155594	-0.383611
VanA	-0.408248	0.5547	0.188982	0.408248	0.133631	0.218218	-0.25	-0.25	0.153846	0.104828	1	0.5547	0.207889	0.150003	-0.196116	-0.25
VanB	-0.25	0.57735	-0.138675	0.25	0.25	0.133631	0.0262071	-0.472456	0.320256	0.5547	0.161165	1	0.292509	-0.0159071	-0.176777	-0.138675
Strong	-0.3669	-0.353553	-0.138675	0.467707	0.188982	0.25	0.419314	-0.200446	0.196116	0.784465	0.236525	-0.342475	1	-0.486236	-0.284398	-0.2231
Moderate	0.419314	0.472456	0.288675	0.353553	0.188982	0.188982	0.0545545	-0.285714	0.3669	-0.104828	-0.650444	-0.533002	-0.1066	1	-0.427425	-0.3353
Weak	0.327327	0.7	0.353553	0.353553	0.0714286	0.188982	-0.133631	-0.285714	0.27735	-0.104828	-0.43082	-0.533002	-0.301511	-0.161165	1	-0.196116
No biofilm	0.200446	-0.0714286	0.377964	0.133631	0.377964	0.0714286	-0.0714286	0.104828	0.27735	-0.419314	-0.0753778	0.161165	-0.161165	-0.644658	-0.236525	1
Supplementary Table 4B. Significance of correlation coefficient between pairs of features in human and RTE meat isolates (Cells shaded in red are the significant correlation)
	P	SAM	CXM	F	CIP	SXT	CN	DA	E	VA	VanA	VanB	Strong	Moderate	Weak	No.biofilm
P	#N/A	9.37074e-05	1.5341e-07	0.483366	0.59506	0.891764	0.677346	0.305614	0.483366	0.327753	0.189831	0.470193	0.242979	0.748316	0.305614	0.023631
SAM	0.00515502	#N/A	0.0102104	0.000140587	0.788068	0.928207	0.783029	0.30891	0.596265	0.103381	0.37886	0.185292	0.180628	0.80819	0.30891	0.00894589
CXM	0.710039	0.499964	#N/A	0.580621	0.545339	0.92515	0.774004	0.480768	0.124106	0.975068	0.367882	0.618605	0.422104	0.824724	0.480768	0.124106
F	0.584084	0.316924	0.710039	#N/A	0.205452	0.118807	0.159065	0.831209	0.127221	0.00928757	0.0976659	0.363623	0.643094	0.0243485	0.831209	6.83742e-06
CIP	0.233688	0.622094	0.710039	0.0576988	#N/A	0.00626736	0.870349	0.689076	0.937513	0.251749	0.984364	0.777341	0.226592	0.437694	0.689076	0.937513
SXT	0.776686	0.296732	0.434614	0.474814	0.00319773	#N/A	0.149845	0.560596	0.493146	0.669758	0.965929	0.118223	0.928207	0.205452	0.381503	0.493146
CN	0.0699147	1	0.634938	0.499964	0.800296	0.634938	#N/A	0.070501	0.159065	0.00278445	0.0319741	0.0544596	0.33269	0.00384122	0.00890497	0.0195474
DA	0.634938	0.0753455	0.301936	0.634938	0.710039	0.800296	0.164823	#N/A	0.831209	0.0765292	0.196653	0.245373	0.30891	0.376683	0.856265	0.831209
E	0.483609	0.499964	0.164823	0.287207	0.710039	0.710039	0.634938	0.499964	#N/A	0.00928757	0.0976659	0.363623	0.140717	0.181207	0.391964	0.00378484
VA	0.483609	0.316924	0.164823	0.483609	0.434614	0.710039	0	0.499964	0.11612	#N/A	1.24124e-06	0.0146907	0.0714888	0.312444	0.307436	0.00928757
VanA	0.130865	0.0318635	0.499964	0.130865	0.634938	0.434614	0.368846	0.368846	0.584084	0.710039	#N/A	7.68192e-05	0.17058	0.325356	0.196653	0.0976659
VanB	0.368846	0.0242151	0.622094	0.368846	0.368846	0.634938	0.926135	0.0753455	0.244539	0.0318635	0.566097	#N/A	0.0511911	0.917398	0.245373	0.363623
Strong	0.178559	0.196096	0.622094	0.078739	0.499964	0.368846	0.119747	0.473809	0.483609	0.000534608	0.396034	0.211467	#N/A	0.000708065	0.0583019	0.140717
Moderate	0.119747	0.0753455	0.296732	0.196096	0.499964	0.499964	0.84688	0.301936	0.178559	0.710039	0.00865064	0.0407715	0.705338	#N/A	0.00340581	0.0243485
Weak	0.233688	0.00366607	0.196096	0.196096	0.800296	0.499964	0.634938	0.301936	0.316924	0.710039	0.108895	0.0407715	0.274785	0.566097	#N/A	0.196653
No biofilm	0.473809	0.800296	0.164823	0.634938	0.164823	0.800296	0.800296	0.710039	0.316924	0.119747	0.789477	0.566097	0.566097	0.00947212	0.396034	#N/A
